# Supplementary material for: The Effect of Glucagon-like-Peptide-1 Receptor Agonists on Diabetic Retinopathy Progression, Central Subfield Thickness, and Response to Intravitreal Injections
Source: J Clin Med. 2024 Oct 21;13(20):6269. doi: 10.3390/jcm13206269 (PMC11508636; doi:10.3390/jcm13206269)
Supplement: Supplementary file 1 [file jcm-13-06269-s001.zip]

Archive with 1 entries (1 files):
- jcm-3212149-supplementary.pdf
